# Supplementary material for: Next-Generation Vaccines Against Neglected Diseases: New Promises from Genetically Modified Live-Attenuated Parasites and RNA Vaccines
Source: Microorganisms. 2026 May 14;14(5):1112. doi: 10.3390/microorganisms14051112 (PMC13209279; doi:10.3390/microorganisms14051112)
Supplement: Supplementary file 1 [file microorganisms-14-01112-s001.zip]

Archive with 3 entries (3 files):
- Supplementary table legends.pdf
- Supplementary Table S1. Batista-Zauli_EC_editage.xlsx
- Supplementary Table S2.Batista-Zauli_EC_editage.xlsx
