# Supplementary material for: Next-Generation Vaccines Against Neglected Diseases: New Promises from Genetically Modified Live-Attenuated Parasites and RNA Vaccines
Source: Microorganisms. 2026 May 14;14(5):1112. doi: 10.3390/microorganisms14051112 (PMC13209279; doi:10.3390/microorganisms14051112)
Supplement: Supplementary file 1 [file microorganisms-14-01112-s001.zip › Supplementary Table S1. Batista-Zauli_EC_editage.xlsx]

## Sheet: Planilha1
Target disease	Targeted genes	Gene features (gene deletion)	Parasite background (species/strain)	Immunization schedule (dose, route, and number of administration)	Chalenge (species/strain/parasites/chalenge time)	Vaccination model	Study design summary	Biological/Immune mechanism features	References
Malaria	Meiosis inhibited-2–like RNA-binding protein (plasmei2); liver-specific protein 2 (lisp2)	Single-copy (double knockout)	P. yoelii/ 17XNL	Mice: prime-boost (0 and 60 or 90; 0 and 30 days, respectively) or prime-boost-boost (0, 30 and 60 days, respectively)/ IV/ 10⁴ or 5x104 SPZs	P. yoelii/ 10⁴ SPZs IV or 15 infected mosquito bites/ short-term: 30 or 40 days after immunization; long-term: 90 and 180 days after immunization BS challenge (C57BL/6): P. yoelii/ YM/ 10⁴ infected erythrocytes (lethal)/ ~30 days after immunization	Mice - BALB/cJ, C57BL/6, and Swiss Webster (outbred)	Preclinical: short-term and long-term immunization assays Clinical (phase I): ongoing.	Complete late LS arrest ↑ anti-CSP and anti-MSP1 IgG (stage-transcending) ↓ liver stage burden ↑ total liver lymphocytes ↑ CD8 TEM ↑ liver-resident CD44hi CXCR6+ CD8 T cells Sterile protection	[93]
	B9 protein (b9); Sporozoite asparagine-rich protein (slarp)	Single-copy (double knockout)	P. berghei/ ANKA (mice) P. falciparum/ NF54 (human)	Mice: single-dose or prime-boost-boost (0, 7 and 14 days, respectivelly/ IV/ 10³ or 5×10³ or 10⁴ SPZs Human: prime-boost-boost (8-week intervals)/ IV / dose escalation (4.5×10⁵ or 9×10⁵ SPZs)	P. berghei/ ANKA/ 10⁴ (short-term) - 5×⁴/2×10⁴/2×10⁴ (long-term - 180d) SPZs / IV P. falciparum/ NF54/ 5 mosquito bites (A. stephensi)/ 3 weeks after immunization	Mice - BALB/c and C57BL/6 Human - malaria-naïve adults (CHMI)	Preclinical: short-term and long-term assays Clinical (phase I/IIa): randomized, double-blind, placebo-controlled short-term efficacy and immunogenicity assessment (~3 weeks post-immunization)	Complete early LS arrest ↑ antibody titers against CSP ↑ CD4+ and CD8+ T cells producing IFN-γ Delayed patency Total (mice) and partial (CHMI) sterile protection	[96,97]
	Pre-erythrocytic protein 52 (p52); Pre-erythrocytic protein 36 (p36); Sporozoite asparagine-rich protein (slarp)	Single-copy (triple knockout)	P. yoelii/ 17XNL (mice) P. falciparum/ NF54 (human)	Mice: prime-boost (0 and 14 days)/ IV/ 10⁴ SPZs each Human: prime-boost-boost-boost-boost (0, 28, 56, 84 and 140 days, respectively) or prime-boost-boost (0, 28 and 84 days, respectively)/ ~200 mosquito bite per dose	P. yoelii/ 10⁴ SPZs / 7, 30, or 180 days after immunization P. falciparum/ NF54/ 5 mosquito bites (A. stephensi) / short-term CHMI (1 month after immunization) and long-term CHMI (6 months after first CHMI)	Mice - BALB/cByJ and BALB/cJ Human - malaria-naïve adults (CHMI)	Clinical (phase I): safety and immunogenicity; preclinical: efficacy and long-term protection assays in mice (up to 6 months) Clinical (phase II): short-term (1 month) and long-term (6 months) CHMI efficacy assessment	Complete early LS arrest ↑ anti-PfCSP IgG Inhibition of WT SPZ invasion and traversal ↑ antibody titers against TRAP and MSP3 Partial sterile protection	[76,99]
	Stearoyl-CoA Δ9-desaturase (scd); Sporozoite conserved orthologous transcript 1 (scot1)	Single-copy (double knockout)	P. berghei/ ANKA	Prime-boost (0 and 14 days, respectively) or prime-boost-boost (0, 14 and 28 days, respectively)/ IV/ 5×10⁴ and 2.5×10⁴ or 5×10⁴, 2.5×10⁴ and 2.5×10⁴ SPZs	P. berghei/ ANKA/ 5×10³ SPZs/ short-term: day 24 (twice immunized) and day 38 (thrice immunized); long-term (re-challenge): 54, 68, 128 and 218 days after immunization	Mice - C57BL/6	Preclinical: short-term and long-term immunization assays	Complete late LS arrest ↑ CD8+ and CD4+ T lymphocytes ↑ TEM ↑ TRM ↓ parasitemia after passive transfer of immunized mice serum Stage-transcending protection Sterile protection	[101]
	Meiosis inhibited-2–like RNA-binding protein (plasmei2); Liver stage nuclear protein (linup)	Single-copy (double knockout)	P. yoelii/ 17XNL (rodent) P. falciparum/ NF54 (human)	Mice: prime–boost (0 and 30 days, respectively) or prime-boost-boost (0, 30 and 60 or 0, 60 and 120 days, respectively)/ IV/ 1x10⁴, 2×10⁴ or 5×10⁴ SPZs each Cryopreserved formulation (BALB/cJ): prime–boost (0 and 15 days, respectively)/ IV/ 5×10⁴ cryo-PyLARC2 SPZs each	P. yoelii/ 17XNL / 10⁴ SPZs (or 10³ in SW mice)/ short-term: ~30-60 days; long-term: 6 months or 12 months after immunization P. berghei (species-transcending challenge)/ ANKA/ 10⁴ SPZs / ~30 days after immunization BS challenge: WT P. yoelii/ XL (lethal)/ 10⁴ infected erythrocytes/ ~30 days after immunization	Mice - BALB/cJ and Swiss Webster (outbred)	Preclinical: short-term and long-term immunization assays	Complete late LS arrest ↑ CD44hi CD69hi CXCR6hi TRM in the liver ↑ CD44hi CD62Llo TEM in the spleen ↑ CD11a ↑ anti-LS and anti–BS antibodies Cross-species protection Sterile protection	[104]
Toxoplasmosis	Dense Granule Protein 72 (gra72)	Single-copy	T. gondii II/ Pru strain	Single-dose/ IP/ 5 × 10⁶ Tz	T. gondii/ 1x10² or 1x10³ PYS; 5×10⁴ Pru; 1 x 10² or 1 x 10³ RH Tz (IP)/ 10 or 40 cysts Pru cysts (oral)/ 60 or 120 days after immunization	Mice - Kunming strain (KM)	Preclinical: short-term and long-term immunization assay	↓ virulence ↑ IgG2a levels ↑ IL-2, IL-12, IFN-γ ↓ IL-4, IL-10 Cross-protection against low-virulence strains (PYS and Pru) ↓ brain cyst burden (chronic infection) ↑ survival rates Strong and sustained Th1-biased immune response	[113]
	C2 domain–containing protein (TGME49_203240)	Single-copy	T. gondii II/ ME49 strain	Single-dose/ IP/ 200 Tz	T. gondii/ 1×104 RHΔHXGPRT, ME49, or VEG Tz/ 50 cysts ME49/ 30 or 75 days after immunization	Mice - ICR	Preclinical: short-term and long-term immunization assay	↓ virulence ↓ brain cyst formation Full protection against oral cyst challenge ↑ IgG2a ↓ tissue pathology ↑ IFN-γ, TNF, IL-12 Mixed Th1/Th2 Acute- and chronic-phase protection	[114]
	Protein Phosphatase 2A catalytic subunit (pp2a-c)	Single-copy	T. gondii II/ Pru strain	Mice: Single-dose/ IP/ 1 × 10⁶ Tz Cats: prime-boost (0 and 21 days, respectivelly)/ SC/ 1 × 10⁷ Tz	Mice: T. gondii/ 1×10³ RH/PYS or 5×10⁴ Pru Tz/ 10 or 40 Pru cysts/ 60 or 120 days after immunization Cats: T. gondii/ 200 Pru cysts/ 7 days after immunization	Mice - Kunming strain (KM) Cats - Domestic cats	Preclinical: short-term and long-term immunization assay	↑ IgG2a Acute- and chronic-phase (partial) protection ↓ brain cyst burden (mice) ↓ oocyst shedding (cats) ↓ systemic dissemination ↓ environmental transmission potential Mixed Th1/Th2 response	[116]
	Rhoptry Protein 18 (rop18)	Single-copy	T. gondii/ WH3 strain (Genotype Chinese 1, ToxoDB#9)	Single dose/ IP/ 1 × 10³ WH3 Tz	T. gondii/ 1×10³ WH3 WT or RH; 1×10⁵ WH6 or E49 Tz/ 30-50 ME49 or WH6 cysts (oral)/ 75 or 125 days after immunization	Mice - Balb/c	Preclinical: short-term and long-term immunization assays	↓ virulence 100% survival against virulent and cyst-forming strains ↓ brain cyst formation ↑ IFN-γ, IL-12, TNF, IL-10 ↑ CD4⁺ and CD8⁺ T cell activation Balanced Th1/Th2 protection	[119]
	Rhoptry Protein 38 (rop38)	Single-copy	T. gondii II/ Pru strain	Single dose/IP/ 1 × 10² Tz	T. gondii/ 1×102 RH, 1×105 VEG, 5×103 Pru, or 5 × 103 TgCatBj1 (lethal) or 1×10³ (pathogenic) Tz (IP)/ 20 (lethal) or 20 or 5-10 (pathogenic) and Pru or ME49 cysts/ 30 or 60 days after immunization	Mice - CD-1 strain	Preclinical: short-term and long-term immunization assay	↓ virulence 100% survival after lethal challenge ↓ brain cyst burden Absent or minimal detectable parasites ↑ IFN-γ and IL-12 ↑ IgG2a ↑ CD4⁺ and CD8⁺ T cell activation Mixed Th1/Th2	[120]
	Orotidine-5 monophosphate decarboxylase (ompdc) and Uracil phosphoribosyltransferase (uprt)	Single-copy (double knockout)	T. gondii I/ RH strain	Mice: prime-boost-boost (0, 14 and 28 days, respectivelly)/ IP/ 1 × 10⁶ Tz Cats: prime-boost (0 and 21 days, respectivelly)/ IM/ 1 × 10⁷ Tz	Mice: T. gondii/ 1×10³ RHΔku80, ME49, WH6 2 Tz/ 21 days after last boost Cats: T. gondii/ 200 ME49 cysts/ 7 days after boost	Mice - BALB/c and BALB/c-nu Cats – domestic cats	Preclinical: short-term immunization assay	↓ virulence 100% survival after lethal challenge ↑ IgG2a ↑ IFN-γ, IL-12 and IL-2 Protection partially mediated by CD8⁺ T cells ↓ oocyst shedding in cats Mixed Th1/Th2	[123]
	Calcium-Dependent Protein Kinase 3 (cdpk3)	Single-copy	T. gondii II/ ME49 strain	Single-dose/IP /1 × 10³ Tz	T. gondii/ 1×10³ WH3 or RH; 1×10⁵ WH6 or ME49 (IP)/ 50 ME49 cysts (oral)/ 75 or 125 days after immunization	Mice - Balb/c	Preclinical: short-term and long-term immunization assay	↓ virulence ↓ brain cyst formation Cross-protection against RH, ME49, WH3 and WH6 strains Protection against oral cyst challenge Acute- and chronic-phase protection ↑ IFN-γ, IL-12, TNF-α ↑ IgG2a ↑ CD4⁺ and CD8⁺ T lymphocytes Mixed Th1/Th2 response	[121]
Leishmaniasis	DDX3 DEAD-box RNA Helicase (hel67)	Single-copy/ biallelic	L. donovani	Single-dose/ IM/ 1x105 stationary-phase promastigotes	L. donovani/ 1x107 stationary-phase promastigotes/ 21 days after immunization	Hamsters - Mesocricetus auratus	Pre-clinical: short-term immunization assay	Impaired amastigote multiplication ↓ virulence ↓ parasite persistence in liver and spleen ↑ IgG2 and ↑ NO production Enhanced cell-mediated response and DTH Studies were not further extended	[128]
	Arabino-1, 4-lactone oxidase (alo)	Single-copy/ biallelic	L. donovani	Single-dose/ IV/ 3x106 stationary-phase parasites	L. donovani/ 1x107 promastigotes/ 5 weeks after immunization	Mice - Balb/c	Pre-clinical: short-term and long-term immunization assays	↓ virulence ↓ parasite persistence in liver and spleen ↑ IgG production ↑ IFN-γ–producing CD4⁺ and CD8⁺ T cells ↑ NO production	[129]
	Heat shock protein 70 II (hsp70-II)	Single-copy/ biallelic	L. infantum	Single-dose/ IV or IP or SC/ 1x107 or 5x107 promastigotes	L. major or L. infantum luciferase or L. amazonensis/ 1x103 or 5x104 or 1x105 or 5x106 1x108 MPs/ 4 weeks or 12 weeks after immunization	Mice - Balb/c and C57BL/6	Pre-clinical: short-term and long-term immunization assays	↓ virulence Expansion of IFN-γ–producing CD4⁺ and CD8⁺ T cells Cross-specie protection (L. amazonensis and L. major) ↑ IFN-γ and ↑ NO ↑ IgG2c antibodies Balanced Th1/Th2-citokyne production	[131-134]
	p27	Single-copy/ biallelic	L.donovani L. major	Mice: Single-dose/ IV/ 3x106 stationary-phase parasites Dogs: Single-dose/ SC/ 1x107 stationary-phase parasites	Mice: L. donovani/ L. major/ L. braziliensis/ L. infantum/ 1x105 or 1x106 stationary-phase parasites/ 12 weeks or 20 weeks after immunization Dogs: L. infantum/ 1x107 stationary-phase parasites/ 2 months after immunization	Mice - Balb/c Dogs	Pre-clinical: short-term and long-term immunization assays	↓ virulence ↓ liver and spleen parasite burden ↑ NO and humoral response activation Multifunctional CD4⁺ and CD8⁺ T cells (↑ IFN-γ, ↑ IL-2, ↑ TNF) ↑ IFN-γ⁺/IL-10⁺ co-producing T cells No tissue damage Cross-specie protection (L. infantum a, L. major and L. braziliensis) Demonstrated safety and efficacy in dogs	[137-139,146]
	centrin-1	Single-copy/ biallelic	L.donovani L. infantum L. mexicana	Single-dose/ IV or IC or SC or ID/ 1x106 or 3x106 or 1x107 stationary-phase promastigotes	Mice: L. donovani/ L. braziliensis/ 3x106 metacyclic promastigotes/ 5, 12 or 16 weeks after immunization Hamster: L. donovani/ 5x105 or 1x107 MPs/ 5 or 11 weeks after immunization Dogs: L. infantum/ 4 months after immunization	Mice - Balb/c Hamster - Mesocricetus auratus Dogs	Pre-clinical: short-term and long-term immunization assays	Impaired amastigote development ↓ virulence ↑ IFN-γ⁺/IL-10⁺ co-producing T cells ↑ NO production ↑ IgG2a levels ↑ multifunctional CD4⁺ and/or CD8⁺ T cells (IFN-γ, TNF, IL-2) Balanced Th1/Th2 protection Demonstrated safety and efficacy in dogs	[140-142,147,149]
Chagas disease	lyt1	Single-gene/ biallelic	T. cruzi VI/ CL Brener	Single-dose/ IP/ 1 x 103 epimastigotes	T. cruzi IV/ Tulahuen/ 1x104 BTs	Mice - Swiss	Preclinical: long-term assay	↓ metacyclogenesis ↓ virulence Production of T. cruzi-specif antibodies	[152]
	Cyclophilin-19 (cyp19)	3 gene copies (chromosome 1 trisomy)/ 2 of 3 gene copies deleted	T. cruzi I/ Brazil	Single- or multiple doses (prime-boost-boost-boost (0, 30, 60 and 98 days, respectivelly)/ IP/ 1x105 MTs	T. cruzi I/ Brazil/ 1x105 TCTs/ 180 (single dose) or 126 (multiple dose) days after immunization	Mice - AJ	Preclinical: long-term immunization assay	Impaired AMA multiplication ↓ virulence 100% survival after WT challenge Complete protection in immunized mice No detectable parasitemia in blood or amastigote nests in organs after challenge ↑ trypanolytic antibodies ↑ IFN-γ production ↓ IL-4 and IL-10 levels No tissue damage in callenged mice	[156]
	Catalytic active trans-sialidases (ts)	Multicopy (12-16 copies)/ multigenic	T. cruzi VI/ CL Brener	Single-dose/ IP/ 5x103 TCTs	T. cruzi II/ Y/ 1 x104 TCTs/ 30 days after immunization	Mice - Balb/c	Preclinical: short-term immunization assays	↓ TCTs release from infected cells ↓ virulence 100% survival after virulent strain challenge; No detectable parasite in bloood or DNA in spleen, muscle, or heart (PCR) after challenge ↑ IgG2a levels ↑ IFN-γ production by splenocytes Cross-strain protection (Y strain)	[159]
