# Supplementary material for: Next-Generation Vaccines Against Neglected Diseases: New Promises from Genetically Modified Live-Attenuated Parasites and RNA Vaccines
Source: Microorganisms. 2026 May 14;14(5):1112. doi: 10.3390/microorganisms14051112 (PMC13209279; doi:10.3390/microorganisms14051112)
Supplement: Supplementary file 1 [file microorganisms-14-01112-s001.zip › Supplementary Table S2.Batista-Zauli_EC_editage.xlsx]

## Sheet: Planilha1
Disease	Antigens	Type/Delivery system and modifications	Vaccination model	Immune response	Protection/Therapeutic benefits	References
Malaria	PfCSP (P. falciparum)	mRNA/LNP; Codon-optimized and non-codon-optimized sequences; Non-modified nucleosides and N1-methylpseudouridine-5′-triphosphate	Prophylactic vaccination; Homologous prime-boost and prime-boost-boost; IM injection	Strong IgG response; High IFN-γ, TNF, and IL-12p70 production; High titers of IgG1 and IgG2a; Anti-fCSP and NANP antibody responses were significantly increased after two booster doses	Antibodies with sporozoite inhibition capacity; mRNA vaccination with a 3-week interval provided 40% sterile protection in mice, whereas a 6-week interval increased efficacy to 88% against challenge.	[171]
	MIP3α-PfCSP (P. falciparum)	mRNA/LNP; Codon optimization and N1-methylpseudouridine-5′-triphosphate	Prophylactic vaccination; Homologous prime-boost-boost; IM injection	Strong antibody levels against the central repetitive NANP; Increased the percentage of CD4⁺ T cells expressing IFN-γ, TNF, and IL-2, as well as CD8⁺ T cells expressing IFN-γ	Reduced liver-stage burden	[172]
	PfCSP; Pfs25 (P. falciparum)	mRNA/LNP; Codon optimization and N1-methylpseudouridine-5′-triphosphate	Prophylactic vaccination; Homologous prime, prime-boost; prime-boost-boost; prime-boost-boost-boost; IM injection	Strong antigen-specific IgG responses targeting Pfs25 and PfCSP; Th1 cytokines; Germinal center B cells and antigen-specific B cells with Pfs25 and PfCSP mRNA-LNPs	Antibodies anti-Pfs25 exhibited >90 % transmission-blocking activity; Protection against sporozoite challenge by PfCSP mRNA-LNP	[173]
	CSP (P. berghei ANKA)	mRNA/LNP; Codon optimization and N1-methylpseudouridine-5′-triphosphate	Prophylactic vaccination; Homologous prime-boost; IM injection	Increased CD8+ T cells in the liver, 35,5% of the cells were TRM	Reduced parasitemia (50% of mice exhibited sterile immunity); Reduction of parasite burden in the liver	[174]
	PvCSP (P. vivax)	mRNA/LNP; Codon optimization and N1-methylpseudouridine-5′-triphosphate	Prophylactic vaccination; Homologous prime-boost and prime-boost-boost; IM, ID and IV injection	Strong IgG response; IFN-γ+ CD4+ and IFN-γ+ CD8+ T cell responses; CD8+ memory T cell response	90% sterile protection compared with control animals.	[175]
	Pvs25 (P. vivax)	mRNA/LNP; Codon optimization and N1-methylpseudouridine-5′-triphosphate	Prophylactic vaccination; Homologous and heterologous prime-boost; IM injection	Strong IgG response and memory B cell response; Robust IFN-γ and IL-2 CD4+ T cells response	Antibodies exhibited complete transmission-blocking activity (TRA 100%), with high efficacy (>99%), maintaining TRA at 7 months post-boost.	[177]
	PfGARP (P. falciparum/Aotus)	mRNA/LNP; Codon optimization and N1-methylpseudouridine-5′-triphosphate	Prophylactic vaccination; Homologous prime-boost-boost; ID injection	Strong IgG responses	Reduced parasitemia	[178]
	CelTOS (P. falciparum)	mRNA/LNP; Codon optimization and N1-methylpseudouridine-5′-triphosphate	Prophylactic vaccination; Homologous prime-boost and prime-boost-boost; IM injection	Strong IgG and IFN-γ response	Non-protective: all mice were parasitemic on day 7.	[179]
	PMIF (Plasmodium sp.)	Self-amplifying RNA (repRNA platform)	Prophylactic vaccination; Homologous prime-boost; IM injection	Strong IgG responses; Elicitation of IFN-γ–producing CD4⁺ T cells; Liver-resident memory CD8 T cells	Reduced parasitemia and prolongation in mean survival time; Protection against reinfection; No parasites were detected in the spleen; Decrease in the liver burden	[181]
	RPL6 (P. berghei)	Lipoplex mRNA; Codon optimization RPL6 sequence	Prophylactic vaccination; Homologous prime and prime-boost; IV injection	RPL6-specific liver TRM were induced; Increased the number of circulating memory T cells in the spleen	80% of vaccinated mice showed no parasitemia and were therefore sterilely protected.	[182]
	PyMSP1/8 (P. yoelii)	mRNA/LNP; Codon optimization and N1-methylpseudouridine-5′-triphosphate	Prophylactic vaccination; Homologous prime-boost-boost; IM injection	Strong IgG response induced by the mRNA/LNP vaccine	100% survival of mRNA/LNP-immunized mice after lethal challenge, with reduced peak parasitemia.	[180]
Toxoplasmosis	GRA6; ROP2A; ROP18; SAG1; SAG2A; AMA1	VEEV self-amplifying RNA (replicon); Encapsulated in MDNPs	Prophylactic vaccination; Single-dose immunization; IM injection	Not assessed	100% survival following lethal T. gondii challenge	[185]
	NTPase-II	Self-amplifying RNA/LNP (RREP-NTPase-II); SFV-based replicon	Prophylactic vaccination; Homologous prime-boost; IM injection	Strong cellular and humoral immune response with high-IgG antibody titers and IFN-γ production	Prolonged survival in acute infection model; Reduction in brain cyst burden in chronic infection model	[184]
	TGGT1_316290; TGGT1_216200; TGGT1_278620	mRNA/LNP; Pseudouridine	Prophylactic vaccination; Homologous prime-boost-boost; IM injection	Elevated antigen-specific IgG (IgG2a-biased); Increased IFN-γ, IL-12, IL-4 and IL-10 levels; Induction of antigen-specific cytotoxic T lymphocyte activity; Increased CD4⁺ and CD8⁺ T cell populations; Upregulation of T-bet, IRF8, and NF-κB	Significantly prolonged survival following lethal RH challenge (acute infection model); Adoptive transfer of serum and splenocytes from vaccinated mice prolonged survival in recipient mice	[187-189]
	ROP18; TGME49_237490; TGME49_268230; MIC13	VEEV Self-amplifying RNA/LNP; Codon optimization	Prophylactic vaccination; Homologous prime-boost-boost; IM injection	High specific IgG, IgG1, and IgG2a titers and long-lasting humoral response; Increased CD3+CD4+ and CD3+CD8+ T cells; Elevated IL-2, IL-4, IL-10, IL-12, IFN-γ (Th1-biased response)	Significantly prolonged survival following acute challenge with virulent strains; Marked reduction in brain cyst burden in the chronic infection model; Decreased parasite burden in multiple tissues	[186]
Leishmaniasis	LinKAP (L. infantum)	mRNA/LNP; Codon optimization; N1-methylpseudouridine-5′-triphosphate	Prophylactic vaccination; Homologous prime-boost-boost; IM injection	Strong IgG responses; High IFN-γ production	Not assessed	[190]
	PEPCK + IL-12 (L. major)	mRNA/LNP; Codon optimization; nucleoside-modified mRNA (modification not specified)	Prophylactic vaccination; Homologous prime and prime-boost; IM injection	Robust T-cell responses and expansion of Th1 and Tfh cell populations; Induced a large population of T cells expressing P and E selectin ligands; Expansion of TRM T cells	Codelivery of IL-12 and PEPCK mRNA-LNP vaccines induced protective immunity against L. major, with significant DTH responses and reduced lesion size, pathology, and parasite burden in ear.	[191]
	LEISH-F2; LEISH-F3+ (L. donovani)	VEEV Self-amplifying RNA (Replicon); Codon optimization	Prophylactic vaccination; Homologous and heterologous prime-boost; IM injection	A heterologous mRNA/protein protocol induced intermediate antigen-specific antibody levels and CD4 T cells co-producing IFN-γ/TNF, as well as IL-2-producing CD4 T cells	Reduced liver parasite burden with a heterologous mRNA/protein protocol	[192]
Chagas disease	Tc24	mRNA/LNP; Codon optimization; 5-Methoxy-UTP	Prophylactic vaccination; Homologous and heterologous (using recombinant protein) prime-boost; SC injection	Antigen-specific polyfunctional CD8+ T production; Balanced Th1/Th2/Th17 cytokine profile and humoral response	Not assessed	[193]
	Tc24;ASP-2	mRNA/LNP; Codon optimization and N1-methylpseudouridine-5′-triphosphate	Therapeutic vaccination (monovalent and bivalent vaccination); Homologous prime-boost; SC injection	Robust immune response and long-lasting effect	Reduction in parasite burdens and cardiac inflammation	[63]
	Tcj2	mRNA/LNP; Codon optimization; N1-Methylpseudouridine	Prophylactic vaccination; Homologous prime-boost; IM injection	Strong memory cytotoxic CD8+ T cell response; Th1-biased humoral antibody response	Not assessed	[194]
	TS	mRNA-LNP; Codon optimization and N1-methyl-pseudouridine	Prophylactic vaccination; Homologous prime-boost-boost; IM injection	Activation of cellular and humoral immune responses; Balanced inflammatory profile characterized by production of pro- and anti-inflammatory cytokines	Reduction in parasitemia, parasite burden, and inflammatory infiltrate	[68]
